# Supplementary material for: Diflufenican Perturbation Reshapes Bacterial Community Structure and Alters Functional Potential Across Agricultural Soil Depths
Source: Microorganisms. 2026 Jul 13;14(7):1531. doi: 10.3390/microorganisms14071531 (PMC13413908; doi:10.3390/microorganisms14071531)
Supplement: Supplementary file 1 [file microorganisms-14-01531-s001.zip]

Archive with 1 entries (1 files):
- microorganisms-4383906-supplementary.pdf
